# Supplementary material for: An Investigation of the Influence of Tyrosine Local Interactions on Electron Hopping in a Model Protein
Source: Molecules. 2024 Jan 10;29(2):350. doi: 10.3390/molecules29020350 (PMC10818705; doi:10.3390/molecules29020350)
Supplement: Supplementary file 1 [file molecules-29-00350-s001.zip]

Archive with 1 entries (1 files):
- molecules-2802106-supplementary.pdf
